# Supplementary material for: CTCF Expression and Dynamic Motif Accessibility Modulates Epithelial–Mesenchymal Gene Expression
Source: Cancers (Basel). 2022 Jan 1;14(1):209. doi: 10.3390/cancers14010209 (PMC8750563; doi:10.3390/cancers14010209)
Supplement: Supplementary file 1 [file cancers-14-00209-s001.zip]

Archive with 1 entries (1 files):
- cancers-1279773-supplementary.pdf
